# Supplementary material for: Blood Cultures for the Diagnosis of Infective Endocarditis: What Is the Benefit of Prolonged Incubation?
Source: J Clin Med. 2021 Dec 13;10(24):5824. doi: 10.3390/jcm10245824 (PMC8705825; doi:10.3390/jcm10245824)
Supplement: Supplementary file 1 [file jcm-10-05824-s001.zip]

Archive with 1 entries (1 files):
- jcm-1471313-supplementary.pdf
